# Supplementary material for: Aerobic Degradation Characteristics and Mechanism of Decabromodiphenyl Ether (BDE-209) Using Complex Bacteria Communities
Source: Int J Environ Res Public Health. 2022 Dec 18;19(24):17012. doi: 10.3390/ijerph192417012 (PMC9778866; doi:10.3390/ijerph192417012)
Supplement: Supplementary file 1 [file ijerph-19-17012-s001.zip]

Archive with 1 entries (1 files):
- ijerph-1983513-supplementary.pdf
